# Supplementary material for: Effects of SARS-CoV-2 Vaccination on Menstrual Cycle: An Italian Survey-Based Study
Source: J Clin Med. 2023 Dec 15;12(24):7699. doi: 10.3390/jcm12247699 (PMC10744112; doi:10.3390/jcm12247699)
Supplement: Supplementary file 1 [file jcm-12-07699-s001.zip]

Archive with 1 entries (1 files):
- jcm-2708687-supplementary.pdf
